# Supplementary material for: Effects of Zinc Oxide Nanoparticles (ZnO NPs) on Growth, Immune Responses and Histopathological Alterations in Asian Seabass (Lates calcarifer, Bloch 1790) under Low-Salinity Conditions
Source: Animals (Basel). 2024 Sep 21;14(18):2737. doi: 10.3390/ani14182737 (PMC11428624; doi:10.3390/ani14182737)
Supplement: Supplementary file 1 [file animals-14-02737-s001.zip]

Archive with 1 entries (1 files):
- animals-3186222-supplementary.pdf
